# Supplementary material for: Liquid chromatography coupled to mass spectrometry metabolomic analysis of cerebrospinal fluid revealed the metabolic characteristics of moyamoya disease
Source: Front Neurol. 2024 Feb 15;15:1298385. doi: 10.3389/fneur.2024.1298385 (PMC10902010; doi:10.3389/fneur.2024.1298385)
Supplement: Supplementary file 1 [file Data_Sheet_1.XLSX]

## Sheet: Sheet1
ID	Name	Formula	Molecular Weight	RT [min]	m/z	mzCloud_Results	mzVault_Results	MassList_Results	IMMD_LXY	IMMD_CYS	IMMD_TXY	IMMD_CSX	IMMD_HGS	IMMD_XWD	IMMD_XG	IMMD_LYW	HMMD_SQZ	HMMD_CJ	HMMD_LJE	HMMD_LDM	HMMD_ZSG	HMMD_DMA	HMMD_ZYM	HMMD_ZSH	Ctl_1	Ctl_2	Ctl_3	Ctl_4	Ctl_5	Ctl_6	Ctl_7	Ctl_8	FC	log2FC	Pvalue	ROC	VIP	Up_Down
Com_8398_neg	D-Xylonic Acid	C5 H10 O6	166.048	11.987	165.041	No results	No results	Full match	5.67174e+08	3.72115e+08	6.13173e+08	7.01489e+08	4.49378e+08	4.59321e+08	361128940	5.10207e+08	5.46996e+08	7.34203e+08	5.41082e+08	3.84997e+08	5.79295e+08	8.2038e+08	4.95653e+08	5.72394e+08	897380	847000	797226	881150	878509	1.02765e+06	1.32179e+06	1.59534e+06	528.07	9.04459	5.83e-18	1	1.46117	up
Com_2164_pos	Indole-3-acrylic acid	C11 H9 N O2	187.061	4.831	188.068	Invalid mass	Invalid mass	No results	2057343823	3762184693	3600429112	2752421465	3100694532	2207983645	2651420806	4112448299	1748237042	4225617879	2741259831	2790740893	3618211549	2045580848	2850048900	4052179870	1.02415e+07	1.88209e+06	3.71641e+06	4.65672e+06	9.66905e+06	1.01915e+07	1.94896e+07	1.72628e+07	313.3	8.2914	4.49e-08	1	1.44328	up
Com_5630_neg	Phloretin	C15 H14 O5	274.084	5.534	273.077	No results	Full match	No results	7.93972e+07	5.83333e+07	5.24659e+07	1.46558e+08	1.03802e+08	5.11037e+07	1.02398e+08	3.24587e+07	1.09487e+08	7.04168e+07	80053759	5.75167e+08	1.4756e+08	6.37731e+07	1.00549e+08	2.96318e+08	228806	210758	165966	172179	204743	216942	216294	4.23218e+06	183.241	7.5176	7.64e-08	1	1.40513	up
Com_1895_neg	o-Toluic Acid	C8 H8 O2	136.053	5.486	135.045	No results	No results	Full match	4.85782e+08	3.72601e+08	5.26955e+08	4.80239e+08	3.24069e+08	2.96341e+08	363249398	4.49684e+08	4.20179e+08	8.4007e+08	3.35511e+08	3.33066e+08	5.65532e+08	4.60606e+08	3.1252e+08	4.3753e+08	6.41608e+06	7.07873e+06	1.91464e+07	5.15663e+06	4.57577e+06	3.80368e+06	6.04449e+06	7.34241e+06	58.7932	5.87758	2.27e-09	1	1.4452	up
Com_2316_pos	7-Hydroxy-3,4-dihydrocarbostyril	C9 H9 N O2	163.064	5.454	164.071	No results	No results	Full match	1.46907e+08	1295862127	2.26346e+07	6.02093e+06	1.17375e+07	7.53911e+06	2.2863e+08	4.5792e+07	7.33606e+06	2.44051e+07	2.01118e+07	2.12415e+07	1.51983e+07	8.76929e+06	7.50515e+08	1.5534e+07	742779	1.9439e+06	1.73826e+06	1.44668e+07	1.52872e+06	1.17163e+06	2.04714e+06	1.28856e+06	52.717	5.7202	1.48e-05	0.960938	1.02073	up
Com_5422_pos	Cytidine	C9 H13 N3 O5	243.086	1.344	244.093	No results	Full match	Full match	2.05188e+08	9.58063e+07	1.32104e+08	8.50575e+07	4.66689e+07	6.37489e+07	100275405	6.18303e+07	4.61962e+07	1.62559e+08	9.55994e+07	1.31145e+08	1.52901e+08	1.00203e+08	3.3888e+07	1.3028e+08	2.37306e+06	2.05653e+06	2.06497e+06	1.5075e+06	2.45747e+06	3.10969e+06	4.25468e+06	3.21939e+06	39.0493	5.28722	2.36e-15	1	1.41836	up
Com_5969_pos	Mag (18:1)	C21 H40 O4	356.292	9.805	357.3	No results	No results	Full match	1.46723e+07	3.4467e+07	2.8662e+07	3.80297e+07	1.41007e+07	2.89508e+07	6.22633e+07	1.43136e+08	4.3284e+07	7.89666e+07	2.6682e+07	2.33246e+08	2.68569e+07	8.83458e+07	164183059	3.00095e+07	2.43845e+06	2.40211e+06	3.45538e+06	1.08171e+06	1.01399e+06	2.87921e+06	1.30834e+06	1.06365e+06	33.7489	5.07677	7.96e-11	1	1.33312	up
Com_6095_pos	2-Methylbutyroylcarnitine	C12 H23 N O4	245.163	5.44	246.17	No results	No results	Full match	3.67128e+07	4.68544e+07	1.27269e+08	6.41211e+07	8.81171e+07	6.44024e+07	6.49744e+07	8.21585e+07	3.80607e+07	8.12002e+07	3.48536e+07	5.06478e+07	6.94872e+07	4.7906e+07	5.32685e+07	1.25522e+08	1.50302e+06	1.39508e+06	2.96673e+06	2.61891e+06	2.8369e+06	2.07621e+06	1.13539e+06	1.84429e+06	32.8383	5.03731	4.42e-13	1	1.4291	up
Com_2508_neg	Monobutyl phthalate	C12 H14 O4	222.089	5.723	221.082	No results	No results	Full match	497863530	1.32934e+08	8.03176e+07	8.81202e+07	9.77924e+07	9.28393e+07	1.32746e+08	7.70605e+07	9.38034e+07	8.9944e+07	9.73012e+07	8.919e+07	1.01666e+08	9.91464e+07	6.0415e+07	8.31176e+07	2.3154e+06	3.08968e+06	1.32415e+07	1.93251e+06	3.20901e+06	1.89873e+06	1.46254e+06	3.57629e+06	31.1508	4.9612	7.58e-08	1	1.40407	up
Com_3474_neg	D-2-Aminoadipic acid	C6 H11 N O4	161.069	4.765	160.062	No results	No results	Full match	2.28582e+08	118012434	1.89496e+08	2.10693e+08	1.02088e+08	1.2052e+08	140005376	1.80151e+08	1.18417e+08	6.20398e+07	1.53539e+08	1.32734e+08	1.96726e+08	2.52299e+08	147249830	1.78939e+08	4.00884e+06	3.32644e+06	3.91948e+06	3.686e+06	7.75977e+06	8.95413e+06	5.89011e+06	7.0975e+06	28.3531	4.82543	2.24e-11	1	1.43059	up
Com_2971_pos	4-Hydroxybenzaldehyde	C7 H6 O2	140.045	1.195	141.052	Invalid mass	Invalid mass	No results	1.64918e+08	3.12778e+08	2.76755e+08	2.39951e+08	2.20911e+08	1.97296e+08	2.62643e+08	2.54245e+08	1.39944e+08	3.44838e+08	201618045	2.18964e+08	2.66848e+08	1.72064e+08	2.35448e+08	3.39777e+08	8.49889e+06	8.18711e+06	8.39301e+06	7.50909e+06	7.90205e+06	9.93472e+06	9.22402e+06	9.98794e+06	27.6362	4.78849	1.01e-22	1	1.45155	up
Com_222_pos	Hypoxanthine	C5 H4 N4 O	136.039	1.891	137.046	Full match	Full match	Full match	5603124636	5009396597	5629140002	5854787475	3613844830	4162076449	5860983303	6386021958	3487233838	6635005700	4943799877	6774258405	7433568551	4799973868	8380494190	6103865817	2.00171e+08	1.43728e+08	2.39852e+08	125617803	2.06752e+08	2.13867e+08	408676304	3.32583e+08	24.2292	4.59867	1.5e-09	1	1.4395	up
Com_1215_pos	Avocadyne 1-acetate	C19 H34 O4	348.228	7.248	349.235	Invalid mass	No results	No results	1.09382e+08	135167243	3.93585e+07	4.79648e+08	4.29729e+07	8.14483e+07	9.30428e+07	5.77868e+07	3.44367e+08	1476605803	2.46707e+07	1.3634e+08	6.86185e+08	1720291848	9.0979e+07	5.99736e+07	6.97773e+06	6.78922e+06	1.64898e+07	2.73302e+07	1.15471e+07	1.43559e+07	4.60814e+07	1.46822e+07	19.3348	4.27313	7.15e-06	0.96875	1.04148	up
Com_2438_pos	N-Phenylacetylglutamine	C13 H16 N2 O4	264.111	5.32	265.119	Full match	Full match	Full match	6.48057e+06	5.52144e+07	1.32175e+08	3.30477e+07	6.43326e+07	1.42516e+08	1.04104e+08	1.56541e+08	3.74206e+07	5.68987e+07	9.47367e+07	1.9289e+07	2.28478e+07	2.63515e+07	2.58842e+08	2.35679e+07	640769	2.08372e+06	2.30313e+06	3.06766e+06	5.51246e+06	1.30786e+06	1.60634e+07	1.97006e+06	18.7314	4.22739	4.33e-06	0.992188	1.22661	up
Com_2005_pos	5-Hydroxyindole-3-acetic acid	C10 H9 N O3	191.058	5.142	192.066	Full match	Full match	Full match	2.02486e+08	1.71058e+08	185458922	1.6628e+08	1.06865e+08	1.91073e+08	235276829	1.87946e+08	1.12707e+08	2.00328e+08	1.5761e+08	2.29785e+08	2.94104e+08	166909278	9.98102e+07	2.35833e+08	1.34868e+07	5.52084e+06	4.44303e+06	4.05915e+06	8.32523e+06	7.59596e+06	1.68428e+07	2.09757e+07	18.1141	4.17904	5.05e-07	1	1.40801	up
Com_1069_neg	Arachidonic acid	C20 H32 O2	304.24	9.783	303.233	No results	Full match	Full match	1.07902e+08	2.03701e+08	1.8111e+08	3.68451e+08	4.76818e+07	1.41622e+08	2.23458e+08	4.91649e+08	1002092896	3.97314e+08	3.21849e+08	4.89954e+08	188965928	5.04484e+08	6.45342e+08	381337468	1.60873e+07	1.09472e+07	1.54149e+07	1.30606e+07	2.86133e+07	1.68806e+07	3.67478e+07	2.14592e+07	17.8911	4.16117	1.01e-10	1	1.31218	up
Com_8439_neg	Cholic acid	C24 H40 O5	408.287	8.916	407.28	No results	Full match	Full match	6.70754e+06	2.16421e+07	1.1124e+07	1.90903e+07	6.48461e+06	8.93858e+06	1.48346e+07	2.05462e+07	1.16241e+07	9.39171e+06	7.68481e+06	1.51333e+07	5.75002e+06	1.33536e+07	1.89179e+07	1.22633e+07	375353	150902	561746	423129	1.60888e+06	615951	1.42787e+06	658561	17.4745	4.12718	1.81e-06	1	1.37187	up
Com_7115_pos	L-Asparagine（angiogenesis）	C4 H8 N2 O3	132.054	1.337	133.061	No results	No results	Full match	1.98012e+07	1.30952e+07	5.44648e+07	8.5605e+06	1.61559e+07	12606748	1.75803e+07	4.55397e+07	4.2788e+06	2.86752e+07	1.11128e+07	9.06424e+06	1.58831e+07	1.08522e+07	1.31712e+07	1.22594e+07	777607	1.31117e+06	825273	1.66002e+06	735622	716343	2.05353e+06	1.02286e+06	16.1002	4.00901	4.83e-11	1	1.34504	up
Com_3847_pos	3-(5-phenyl-1,3-oxazol-2-yl)-4-(trifluoromethyl)pyridine	C15 H9 F3 N2 O	290.062	1.358	291.07	Invalid mass	No results	No results	6.54303e+07	5.78258e+07	6.02672e+07	7.48602e+07	2.68423e+07	3.60191e+07	7.27478e+07	5.93333e+07	4.5405e+07	1.66756e+08	8.71232e+07	7.38776e+07	109471221	1.35722e+08	1.06935e+08	9.13837e+07	4.67229e+06	3.40799e+06	4.10565e+06	3.09196e+06	5.6433e+06	4.32814e+06	7.90962e+06	6.31975e+06	16.0846	4.00761	3.48e-13	1	1.39537	up
Com_1367_pos	7-Methylxanthine	C6 H6 N4 O2	166.051	1.052	167.059	Invalid mass	No results	No results	2.88199e+08	5.48686e+08	5.82792e+08	3.02461e+08	2.72014e+08	4.72007e+08	3.72229e+08	5.21916e+08	3.00389e+08	4.34476e+08	3.29775e+08	3.66473e+08	5.69717e+08	3.76423e+08	4.73735e+08	355942878	3.08323e+07	1.95785e+07	2.55415e+07	2.65255e+07	1.94261e+07	2.92031e+07	3.27231e+07	2.4617e+07	15.7528	3.97753	1.07e-16	1	1.44256	up
Com_1635_pos	L-Leucyl-L-Alanine	C9 H18 N2 O3	202.132	1.35	203.139	No results	No results	Full match	1.81045e+08	1.63569e+08	4.18877e+08	2.12318e+08	9.11557e+07	1.18009e+08	2.46102e+08	3.73573e+08	1.09239e+08	381731575	1.23243e+08	2.93487e+08	4.73914e+08	2.41707e+08	3.03935e+08	3.85873e+08	2.09729e+07	1.28286e+07	1.36073e+07	1.69231e+07	1.80107e+07	2.28049e+07	1.84388e+07	2.83687e+07	13.5493	3.76015	2.34e-13	1	1.37398	up
Com_1291_pos	6-(3-hydroxybutan-2-yl)-5-(hydroxymethyl)-4-methoxy-2H-pyran-2-one	C11 H16 O5	266.051	1.347	267.059	Invalid mass	No results	No results	366411179	1.99464e+08	5.66201e+08	3.88797e+08	2.27168e+08	2.36521e+08	3.92365e+08	5.0719e+08	2.26276e+08	6.02136e+08	3.87161e+08	2.7228e+08	5.59259e+08	3.76483e+08	4.77367e+08	5.09124e+08	2.64919e+07	2.35768e+07	2.34333e+07	2.55469e+07	3.63212e+07	3.39719e+07	3.67689e+07	2.89638e+07	13.3877	3.74283	1.13e-16	1	1.41918	up
Com_3282_pos	Catechin	C15 H14 O6	145.038	1.383	146.045	Invalid mass	No results	No results	1.11992e+07	3.55811e+07	7.05667e+07	4.4829e+07	2.03761e+07	2.64899e+07	3.8437e+07	5.15046e+07	1.78831e+07	1.08415e+08	1.37867e+07	3.59692e+07	4.33514e+07	9.16103e+07	4.09356e+07	4.88002e+07	3.39722e+06	1.59863e+06	1.78005e+06	3.77358e+06	3.30557e+06	9.84151e+06	3.52865e+06	4.24759e+06	11.1165	3.47463	7.02e-08	1	1.30072	up
Com_1680_pos	7-Methylguanine	C6 H7 N5 O	165.065	1.827	166.072	Full match	No results	Full match	1.0339e+08	1.58304e+08	2.20445e+08	1.65008e+08	1.44508e+08	1.52531e+08	1.8595e+08	1.78874e+08	1.30901e+08	1.51153e+08	1.19666e+08	1.70583e+08	1.63054e+08	1.05076e+08	1.46221e+08	1.7767e+08	1.32055e+07	1.05819e+07	9.90438e+06	1.01883e+07	1.19474e+07	1.84864e+07	2.82434e+07	1.7017e+07	10.3422	3.37048	2.56e-08	1	1.42824	up
Com_5682_neg	Inositol	C6 H12 O6	240.086	6.401	239.079	No results	Invalid mass	No results	2.34688e+07	2.29447e+07	2.44988e+07	2.50436e+07	2.50305e+07	3.80775e+07	2.80073e+07	2.7582e+07	2.87668e+07	3.27092e+07	2.66013e+07	2.53919e+07	3.23721e+07	2.51626e+07	2.46094e+07	2.99756e+07	2.12748e+06	2.79768e+06	2.95879e+06	299441	3.37277e+06	3.04553e+06	3.18092e+06	3.6864e+06	10.253	3.35797	5.41e-05	1	1.36411	up
Com_1890_pos	Glu-Gln	C10 H17 N3 O6	275.112	1.341	276.119	No results	Full match	No results	1.92178e+08	2.44307e+08	159363566	1.98036e+08	1.23507e+08	145860565	1.53866e+08	1.68977e+08	7.77369e+07	2.12025e+08	1.69981e+08	1.57172e+08	1.66376e+08	1.00311e+08	1.16493e+08	1.93338e+08	1.42752e+07	9.4157e+06	2.36042e+07	9.71833e+06	1.91322e+07	1.72588e+07	1.8807e+07	1.3656e+07	10.247	3.35713	3.79e-10	1	1.41586	up
Com_2502_neg	Sebacic acid	C10 H18 O4	202.121	5.533	201.114	No results	No results	Full match	7.51495e+07	5.16806e+07	4.10569e+07	2.59669e+07	1.08901e+07	2.78027e+07	6.08886e+07	4.55429e+07	4.24326e+07	8.0779e+07	2.47304e+07	2.94074e+07	7.40146e+07	7.10164e+07	4.56131e+07	4.50889e+07	2.31235e+06	2.06502e+06	2.34732e+06	5.56848e+06	1.47954e+07	3.14238e+06	9.66908e+06	6.48555e+06	8.10662	3.0191	1.17e-05	0.992188	1.28541	up
Com_5572_pos	Docosanamide	C22 H45 N O	339.35	10.773	340.357	Full match	No results	No results	8.67724e+06	9.6626e+06	8.96606e+06	7.59459e+06	7.50514e+06	1.12453e+08	1.16219e+07	9.21646e+06	5.95155e+06	7.30882e+06	1.21152e+07	8.82762e+06	8.52158e+06	1.34681e+07	7.0558e+06	1.28912e+07	3.19877e+06	2.58887e+06	2.46427e+06	1.41519e+06	1.52048e+06	1.71779e+06	1.69201e+06	1.38129e+06	7.88041	2.97827	2.09e-08	1	1.21321	up
Com_156_pos	L-Pyroglutamic acid	C5 H7 N O3	129.043	2.158	130.05	Full match	Full match	Full match	1998616364	2745023690	1818718838	2670798011	1455688525	1490966387	1854631820	4921173817	1416312591	2106040942	1365148419	3820533401	1926704534	2597634911	5133537466	1824650793	3.07044e+08	1.83769e+08	568908947	3.06928e+08	2.52953e+08	3.61834e+08	3.03027e+08	3.0737e+08	7.55183	2.91683	1.53e-10	1	1.35973	up
Com_6274_pos	Diosgenin	C27 H42 O3	396.303	8.963	397.31	Invalid mass	Invalid mass	No results	2.62014e+06	7.89988e+06	1.74517e+07	8.03569e+06	5.47888e+06	7.05289e+06	9.14048e+06	7.56916e+07	4.78793e+06	7.2943e+06	2.9917e+06	1.11144e+07	9.12734e+06	7.79005e+06	5.15504e+06	1.21541e+07	1.29811e+06	362904	935574	1.07641e+06	2.13815e+06	1.45502e+06	3.05115e+06	2.86139e+06	7.35224	2.87818	3.5e-05	0.976562	1.12949	up
Com_229_neg	Xanthine	C5 H4 N4 O2	152.034	2.053	151.026	Full match	Full match	Full match	1216531294	6.75931e+08	9.7387e+08	9.9652e+08	5.55044e+08	7.43086e+08	9.4039e+08	8.1121e+08	9.86459e+08	961203609	7.68172e+08	1018027976	1180819716	9.51992e+08	794519494	1110563386	7.35886e+07	5.98517e+07	7.05746e+07	1.04996e+08	1.12292e+08	2.35722e+08	1.33242e+08	2.23378e+08	7.24333	2.85665	3.45e-06	1	1.39141	up
Com_4204_pos	1-Methyladenosine	C11 H15 N5 O4	281.112	1.788	282.119	Full match	Full match	Full match	1.92348e+07	2.43224e+07	2.6205e+07	2.35652e+07	1.50225e+07	1.41634e+07	2.36208e+07	3.51798e+07	1.64816e+07	2.84854e+07	2.0358e+07	3.03908e+07	4.14157e+07	1.89249e+07	5.13579e+07	2.48119e+07	2.90707e+06	2.37255e+06	1.88364e+06	2.39734e+06	2.93344e+06	5.35053e+06	6.76576e+06	4.29368e+06	7.15368	2.83869	1.54e-07	1	1.36513	up
Com_2622_pos	Kojic acid	C6 H6 O4	164.006	1.4	165.013	No results	Invalid mass	No results	3.21379e+07	2.62265e+07	6.82051e+07	6.01166e+07	3.98919e+07	3.27708e+07	3.97491e+07	1.10281e+08	4.90839e+07	4.40374e+07	6.19403e+07	9.09043e+07	3.25999e+07	3.07319e+07	1.14101e+08	4.56827e+07	6.2741e+06	4.78902e+06	5.47534e+06	6.32354e+06	6.75193e+06	7.20149e+06	1.16624e+07	1.3719e+07	7.06195	2.82007	2.56e-09	1	1.33127	up
Com_687_pos	2,5-Furandicarboxylic acid	C6 H4 O5	156.006	2.036	157.013	No results	No results	Full match	1.74935e+08	6.79266e+08	580022411	3.9844e+08	5.41801e+08	1090200411	5.6225e+08	7.62488e+08	3.3231e+08	4.07112e+08	4.22358e+08	7.07269e+08	2.70719e+08	1.46312e+08	3.87501e+08	3.25915e+08	6.62797e+07	4.70574e+07	1.05845e+08	4.16369e+07	5.75853e+07	7.92103e+07	9.53425e+07	6.69098e+07	6.95603	2.79827	7.12e-10	1	1.30128	up
Com_5671_neg	DL-3,4-Dihydroxyphenyl glycol	C8 H10 O4	170.058	5.369	169.051	No results	No results	Full match	9.69108e+06	8.99096e+06	9.18643e+06	1.03931e+07	7.58418e+06	1.09362e+07	1.04136e+07	8.94494e+06	1.03569e+07	6.65238e+06	9.64118e+06	8.84238e+06	2.20105e+07	9.59122e+06	8.42652e+06	1.78669e+07	2.51408e+06	978491	628939	818153	1.49005e+06	2.08883e+06	898859	4.17257e+06	6.23726	2.64091	2.62e-05	1	1.33537	up
Com_8351_pos	12(S)-HETE	C20 H32 O3	320.235	7.096	321.242	No results	No results	Full match	1.66134e+06	1.21935e+06	821800	2.87374e+06	1.22021e+06	960026	1.57277e+06	1.74968e+06	954968	1.34835e+06	1.32962e+06	1.45555e+06	3.6942e+06	4.58608e+06	1.12574e+06	1.662e+06	152678	144863	97416.8	428342	203885	242987	830899	298012	5.88463	2.55695	2.84e-05	0.992188	1.25623	up
Com_3079_neg	Porphobilinogen	C10 H14 N2 O4	226.095	4.878	225.088	No results	No results	Full match	5.09929e+07	3.15584e+07	4.05369e+07	4.96804e+07	2.21798e+07	2.41364e+07	3.48551e+07	3.72321e+07	3.43937e+07	6.6421e+07	2.93111e+07	3.7638e+07	5.54613e+07	7.19839e+07	3.47362e+07	5.14178e+07	6.33711e+06	4.37578e+06	4.21771e+06	7.01791e+06	8.13509e+06	1.06499e+07	9.21884e+06	1.03354e+07	5.57771	2.47967	3.68e-08	1	1.35749	up
Com_502_neg	cis-Aconitic acid	C6 H6 O6	174.017	2.081	173.009	No results	Full match	Full match	1.50394e+08	2.66958e+08	3.35812e+08	2.82953e+08	3.96313e+08	3.20511e+08	2.05253e+08	2.10149e+08	3.12067e+08	3.16191e+08	1.89014e+08	1.71891e+08	203465546	1.87531e+08	1.93892e+08	2.17338e+08	4.604e+07	5.92636e+07	1.82071e+07	3.4238e+07	3.10993e+07	1.02803e+08	3.50614e+07	2.8599e+07	5.57221	2.47825	6.67e-06	1	1.35045	up
Com_112_pos	Choline	C5 H13 N O	103.1	1.29	104.107	Full match	Full match	No results	2462057828	2351033970	2570510582	2370503464	1762223272	1568562939	2117363092	2850233444	1474626049	2684432150	2650662414	2802399800	2761461729	2125722914	3111091391	3117821613	3.17916e+08	271908251	2.6159e+08	3.21993e+08	6.45841e+08	598279137	6.32716e+08	6.19248e+08	5.28421	2.40169	1.38e-06	1	1.38321	up
Com_133_pos	L-Tyrosine	C9 H11 N O3	181.074	2.29	182.081	Full match	Full match	Full match	1566266817	2969265342	2630883026	2364920245	2105193972	1880470455	2450903878	2386363877	1306867859	3296564102	1867629876	2070755549	2589899885	1709395170	2171081146	3181721280	3.91262e+08	4.2806e+08	4.52247e+08	257389858	430297646	6.43384e+08	4.82841e+08	527146248	5.05839	2.33868	1.28e-09	1	1.39411	up
Com_74_neg	L-Threonic acid	C4 H8 O5	136.037	1.308	135.03	Full match	Full match	No results	4445532778	2603465401	4234999584	2733155726	2975464859	2887846855	2729228594	1969608565	1795508546	2108994528	3325253837	1997823897	2104459957	2856466802	1713865712	2170754413	4.31281e+08	2.43959e+08	7.53851e+08	7.74357e+08	6.28788e+08	3.88281e+08	4.1325e+08	5.90493e+08	5.04851	2.33586	5.11e-07	1	1.36152	up
Com_4600_neg	Phenylpyruvic acid	C9 H8 O3	164.047	5.136	163.04	No results	No results	Full match	1.79731e+07	1.40014e+07	2.04915e+07	1.85602e+07	1.26546e+07	1.14653e+07	1.36693e+07	1.6547e+07	1.71635e+07	3.34779e+07	1.38318e+07	1.27863e+07	2.24397e+07	1.77785e+07	1.15319e+07	1.76253e+07	3.32542e+06	2.35262e+06	1.93504e+06	2.70588e+06	3.86676e+06	5.92841e+06	2.811e+06	4.32516e+06	4.99072	2.31925	1.67e-07	1	1.36891	up
Com_3432_pos	L-Aspartic acid	C4 H7 N O4	151.046	1.054	152.053	No results	Invalid mass	No results	3.5981e+07	2.32458e+07	3.72993e+07	3.19908e+07	3.07031e+07	1.4386e+07	3.6944e+07	31610981	1.81766e+07	8.32358e+07	3.29036e+07	2.96043e+07	3.06415e+07	2.53075e+07	4.54306e+07	5.07686e+07	6.59778e+06	6.25926e+06	7.00149e+06	6.03599e+06	4.60694e+06	8.22782e+06	9.52824e+06	8.93296e+06	4.88044	2.28701	1.08e-10	1	1.32309	up
Com_4239_pos	1-Methyluric acid	C6 H6 N4 O3	182.044	5.267	183.051	No results	No results	Full match	1.11905e+07	1.5244e+07	1.57782e+07	8.03668e+06	1.15456e+07	1.22769e+07	1.62494e+07	1.56291e+07	5.92379e+06	1.44608e+07	1.37224e+07	2.07107e+07	1.43653e+07	9.41588e+06	1.39176e+07	1.5531e+07	1.56061e+06	785056	6.61477e+06	3.03897e+06	2.17052e+06	1.89477e+06	3.78315e+06	2.71552e+06	4.74216	2.24554	6.62e-05	0.992188	1.29552	up
Com_503_neg	N-Acetylalanine	C5 H9 N O3	131.058	2.693	130.051	Full match	Full match	Full match	6.26862e+08	265903292	5.01006e+08	4.6064e+08	249483635	2.45279e+08	3.67685e+08	3.34151e+08	3.3136e+08	1.28834e+08	331940011	322079233	5.22046e+08	4.42073e+08	3.30948e+08	470916156	6.5127e+07	7.25832e+07	5.34117e+07	1.03653e+08	9.60572e+07	1.02413e+08	5.87016e+07	9.19158e+07	4.60596	2.2035	6.4e-10	1	1.32398	up
Com_799_neg	2-Aminoadipic acid	C6 H11 N O4	161.069	2.254	160.062	No results	Full match	Full match	2.28911e+08	1.18268e+08	1.9002e+08	2.10976e+08	1.0226e+08	1.20689e+08	140446793	1.80459e+08	1.1855e+08	2.56114e+08	1.54132e+08	133020390	1.97178e+08	2.52797e+08	1.47545e+08	1.79191e+08	4.35479e+07	2.14915e+07	2.51471e+07	5.10908e+07	4.58679e+07	5.68948e+07	4.04784e+07	1.23457e+07	4.599	2.20132	2.05e-05	1	1.31749	up
Com_5683_pos	1-(2-furyl)pentane-1,4-dione	C9 H10 O3	188.045	5.604	189.052	Invalid mass	No results	No results	7.08827e+06	1.40474e+07	1.6111e+07	9.18636e+06	9.18608e+06	7.8331e+06	9.26467e+06	1.26826e+07	7.16719e+06	1.98674e+07	6.44274e+06	8.02371e+06	1.18264e+07	4.28056e+06	5.86483e+06	9.89854e+06	1.82504e+06	1.84044e+06	1.41866e+06	1.49527e+06	2.06911e+06	1.88726e+06	3.10516e+06	3.73614e+06	4.5684	2.19169	3.74e-08	1	1.30728	up
Com_293_neg	Uridine	C9 H12 N2 O6	244.07	2.193	243.062	Full match	Full match	Full match	8.55018e+08	4.53789e+08	5.22117e+08	5.81835e+08	3.63171e+08	4.32192e+08	4.76176e+08	5.8821e+08	3.60933e+08	9.35508e+08	6.86293e+08	618150234	7.54101e+08	7.48145e+08	5.81855e+08	5.70612e+08	1.1855e+08	9.34422e+07	1.1247e+08	1.42372e+08	1.41638e+08	1.4735e+08	1.69864e+08	153096584	4.41614	2.14279	4.5e-12	1	1.38002	up
Com_304_neg	DL-4-Hydroxyphenyllactic acid	C9 H10 O4	136.053	5.139	135.045	Invalid mass	Invalid mass	No match	4.84273e+08	3.72102e+08	5.26124e+08	4.81808e+08	3.24301e+08	2.96176e+08	3.62684e+08	4.47874e+08	4.20584e+08	840126259	3.35335e+08	3.31049e+08	5.64975e+08	4.59763e+08	3.10498e+08	4.36287e+08	7.32311e+07	6.96612e+07	7.26455e+07	8.36076e+07	1.36431e+08	1.77808e+08	8.18272e+07	1.13247e+08	4.32549	2.11286	2.68e-07	1	1.35886	up
Com_3704_pos	L-Kynurenine	C10 H12 N2 O3	208.085	4.659	209.092	No results	No results	Full match	1.02704e+07	1.65031e+07	2.35812e+07	1.42489e+07	1.41877e+07	1.26827e+07	1.54599e+07	2.58201e+07	3.10055e+07	1.85082e+07	1.18346e+07	1.63891e+07	2.09941e+07	1.77707e+07	15857215	5.79294e+07	3.28506e+06	5.58828e+06	2.14222e+06	3.80988e+06	3.31702e+06	8.20711e+06	4.68797e+06	6.36413e+06	4.31856	2.11055	1.9e-06	1	1.25943	up
Com_3152_pos	N2,N2-Dimethylguanosine	C12 H17 N5 O5	311.123	4.897	312.13	No results	Full match	Full match	2.0313e+07	2.48597e+07	4.92527e+07	2.6599e+07	1.98809e+07	2.26024e+07	3.51454e+07	4.35301e+07	1.86141e+07	2.92346e+07	1.86049e+07	3.44472e+07	4.64645e+07	2.72612e+07	3.08202e+07	4.32186e+07	7.33729e+06	6.49934e+06	3.78005e+06	4.87867e+06	9.15167e+06	7.36347e+06	9.2716e+06	8.87462e+06	4.29388	2.10228	4.71e-08	1	1.33381	up
Com_1979_pos	2-(2-amino-3-methylbutanamido)-3-phenylpropanoic acid	C14 H20 N2 O3	264.147	4.836	265.155	Full match	No results	Full match	2.28202e+07	1.37061e+07	1.6836e+07	2.75918e+07	2.69829e+07	1.58736e+07	2.55572e+07	2.17622e+07	3.24259e+07	3.07124e+07	2.82269e+07	3.13079e+07	5.02391e+07	2.34494e+07	3.30457e+07	3.98965e+07	3.44285e+06	1.59449e+06	7.02752e+06	1.37845e+06	1.26352e+07	1.77308e+06	2.22665e+07	2.10367e+06	4.21696	2.0762	0.00116434	0.96875	1.20077	up
Com_2633_pos	Oleoyl ethanolamide	C20 H39 N O2	325.298	9.631	326.305	Full match	Full match	No results	2.31928e+07	3.05215e+07	1.46342e+07	7.23736e+06	1.59636e+07	1.21504e+07	4.78015e+06	1.43248e+07	7.07268e+06	2.98052e+07	2.66772e+07	3.60932e+07	6.60653e+06	3.02287e+07	1.19593e+07	6.97544e+07	2.41755e+06	3.76168e+06	2.91779e+06	5.19361e+06	5.93512e+06	2.89436e+06	1.41232e+07	3.28244e+06	4.20723	2.07287	0.000101845	0.9375	1.02367	up
Com_6389_pos	17alpha-Hydroxyprogesterone	C21 H30 O3	330.22	6.227	331.227	No results	No results	Full match	1.75032e+06	2.58847e+06	8.82191e+06	2.65803e+06	1.6088e+06	4.10679e+06	3.89133e+06	6.06064e+06	2.00639e+06	4.56674e+06	3.78538e+06	5.10224e+06	3.29921e+06	4.6249e+06	1.11011e+07	4.23194e+06	859734	2.23777e+06	1.07982e+06	852518	634302	886967	1.27183e+06	1.00084e+06	3.97812	1.99209	1.1e-06	0.976562	1.16729	up
Com_5717_neg	Lauric Acid	C12 H24 O2	200.178	8.443	199.17	No results	No results	Full match	2.20794e+07	1.04784e+07	9.24405e+06	1.13213e+07	7.94815e+06	7.0865e+06	1.06966e+07	8.12567e+06	1.09172e+07	7.9889e+06	9.81204e+06	9.32614e+06	1.27143e+07	8.89107e+06	9.95609e+06	9.23837e+06	3.65665e+06	3.55753e+06	3.2097e+06	1.96886e+06	2.8398e+06	1.75217e+06	2.10593e+06	2.12738e+06	3.90763	1.96629	5.01e-08	1	1.36566	up
Com_3878_pos	4-morpholinobenzoic acid	C11 H13 N O3	207.09	5.583	208.097	Full match	No results	Full match	8.95553e+06	2.29102e+07	2.23878e+07	2.0778e+07	9.14014e+06	6.85925e+06	1.40422e+07	1.12451e+07	5.7388e+06	1.94588e+07	1.06146e+07	8.50294e+06	1.87088e+07	1.06762e+07	6.87876e+06	1.24915e+07	3.68992e+06	2.01242e+06	5.83898e+06	1.88558e+06	1.80553e+06	2.22285e+06	7.78911e+06	3.03221e+06	3.70251	1.8885	6.1e-05	0.96875	1.18755	up
Com_60_neg	4-Oxoproline	C5 H7 N O3	129.043	2.19	128.035	Full match	Full match	Full match	3172775190	2449254018	1922048130	3881662705	2044084659	1957226407	1955108615	4884787930	2796323101	2757498413	2000267528	4493000371	2408886152	4255694097	6090152325	2269532815	795909694	8.63802e+08	7.66224e+08	9.5518e+08	785548526	7.97382e+08	8.11032e+08	9.2835e+08	3.68008	1.87974	3.1e-10	1	1.30442	up
Com_441_pos	DL-Arginine	C6 H14 N4 O2	174.112	1.252	175.119	Full match	Full match	Full match	371368114	7.87385e+08	510727161	4.45793e+08	4.74939e+08	3.31833e+08	1.97391e+08	2.41298e+08	2.31461e+08	5.19002e+08	1.49837e+08	2.31306e+08	5.69065e+08	1.03424e+08	1.7576e+08	5.48286e+08	6.9909e+07	6.64865e+07	1.86907e+08	7.84914e+07	1.54917e+08	8.79034e+07	1.08239e+08	6.89482e+07	3.58291	1.84113	7.15e-06	0.953125	1.10228	up
Com_2563_pos	7-Methylguanosine	C11 H15 N5 O5	297.103	6.229	298.11	Invalid mass	No results	No results	2.56273e+07	1.8991e+07	3.41626e+07	2.32983e+07	1.41554e+07	1.68463e+07	2.37517e+07	2.71871e+07	2.08288e+07	3.55832e+07	1.85912e+07	2.48762e+07	3.56748e+07	2.86238e+07	2.27474e+07	2.8204e+07	7.5657e+06	6.5993e+06	1.47733e+07	7.90847e+06	6.88518e+06	9.15959e+06	4.61728e+06	3.95869e+06	3.24683	1.69903	1.5e-05	0.992188	1.29573	up
Com_598_pos	2-phenyl-4H-furo[2,3-h]chromen-4-one	C17 H10 O3	262.066	1.294	263.074	Invalid mass	No results	No results	197193260	9.62215e+07	2.07162e+08	1.55623e+08	9.20298e+07	101807831	1.80346e+08	2.07222e+08	9.16392e+07	4.61407e+08	134593817	1.6548e+08	1.97358e+08	3.17517e+08	1.4259e+08	4.59349e+08	1.0061e+08	5.41435e+07	3.78567e+07	6.14536e+07	5.94772e+07	6.79838e+07	8.04386e+07	7.45031e+07	2.98951	1.57991	4.43e-06	0.976562	1.08459	up
Com_4972_pos	TMK	C15 H30 N4 O5 S	360.185	10.675	361.192	Invalid mass	No results	No results	1.00537e+07	7.83933e+06	1.46861e+07	8.60338e+06	5.84865e+06	6.83091e+06	1.14376e+07	1.10283e+07	4.45852e+06	1.20278e+07	1.03526e+07	7.04758e+06	1.04699e+07	1.30617e+07	7.58526e+06	1.10271e+07	4.06035e+06	3.55208e+06	3.95367e+06	2.35768e+06	2.90756e+06	2.48377e+06	3.72204e+06	2.48442e+06	2.9849	1.57768	1.25e-08	1	1.28106	up
Com_2744_neg	Royal jelly acid	C10 H18 O3	186.126	6.556	185.119	No results	No results	Full match	2.65037e+07	1.35336e+07	1.67243e+07	9.57415e+06	6.77253e+06	1.66308e+07	1.31563e+07	1.68375e+07	1.47232e+07	1.98541e+07	7.96415e+06	1.25493e+07	2.89026e+07	1.84371e+07	1.28212e+07	2.02328e+07	3.61638e+06	1.95334e+06	2.72433e+06	2.86232e+06	1.20451e+07	4.15767e+06	1.17089e+07	4.09713e+06	2.95629	1.56379	0.000813856	0.953125	1.13885	up
Com_1483_pos	Indole-3-acetic acid	C10 H9 N O2	175.063	5.393	176.071	Full match	No results	Full match	2.48641e+07	8.15934e+07	9.31695e+07	2.77846e+07	4.24284e+07	2.93602e+07	3.61503e+07	6.11849e+07	3.04576e+07	3.85332e+07	4.72008e+07	6.34417e+07	121818250	2.55131e+07	3.80058e+07	8.33001e+07	2.74197e+07	2.21778e+07	3.17396e+07	7.76487e+06	7.64571e+06	8.50422e+06	3.42053e+07	7.53002e+06	2.87374	1.52293	0.00188415	0.90625	1.023	up
Com_105_neg	N6-Succinyl Adenosine	C14 H17 N5 O8	383.108	4.966	382.1	No results	No results	Full match	1143269515	7.40496e+08	1191087663	1255370291	7.17371e+08	9.08699e+08	7.88473e+08	6.7679e+08	7.811e+08	1517130219	9.38377e+08	5.33643e+08	9.22957e+08	3060605480	7.57506e+08	8.48038e+08	3.17824e+08	2.15232e+08	2.16699e+08	4.14921e+08	5.58888e+08	4.33095e+08	3.67118e+08	4.35636e+08	2.83518	1.50344	8.96e-06	0.992188	1.15035	up
Com_5163_pos	Obscurolide A1	C15 H17 N O5	331.108	9.991	332.116	Invalid mass	No results	No results	5.74355e+06	5.51317e+06	1.17448e+07	8.48035e+06	3.24807e+06	5.12716e+06	6.39899e+06	6.65634e+06	2.82288e+06	1.27727e+07	5.28589e+06	7.65855e+06	8.74096e+06	1.22169e+07	7.24737e+06	7.09729e+06	1.97926e+06	1.93368e+06	1.47372e+06	2.10516e+06	2.9276e+06	4.57649e+06	2.66496e+06	3.43099e+06	2.76777	1.46873	1.78e-05	0.960938	1.14305	up
Com_549_pos	RKK	C18 H38 N8 O4	430.308	7.923	431.316	Invalid mass	No results	No results	8.58222e+07	2.52682e+08	3.01095e+08	138465298	124681295	2.871e+08	216103634	5.59742e+08	8.81776e+07	2.65835e+08	9.48267e+07	2.33857e+08	157501264	1.80956e+08	1.42835e+08	2.29817e+08	6.31123e+07	2.8246e+07	4.60279e+07	5.15951e+07	8.55276e+07	6.79152e+07	1.41899e+08	1.28817e+08	2.73958	1.45396	0.000663779	0.929688	1.03109	up
Com_7294_neg	11-Ketoetiocholanolone	C19 H28 O3	304.204	6.505	303.197	No results	No results	Full match	3.75906e+06	2.2986e+06	3.60551e+06	4.6811e+06	2.00035e+06	3.26024e+06	4.58813e+06	4.16635e+06	5.90624e+06	4.78681e+06	3.25389e+06	3.71643e+06	4.99565e+06	4.85679e+06	1.98472e+06	2.98348e+06	992079	973265	734100	1.06383e+06	1.66508e+06	1.70193e+06	1.70283e+06	2.3812e+06	2.71276	1.43976	4.09e-05	0.976562	1.20032	up
Com_1733_neg	Sulfoacetic acid	C2 H4 O5 S	139.978	1.676	138.971	No results	No results	Full match	6.92063e+07	4.22321e+07	5.06529e+07	6.63362e+07	3.03606e+07	2.86508e+07	3.08683e+07	4.09244e+07	4.07195e+07	8.60699e+07	4.75315e+07	2.922e+07	5.40182e+07	7.91993e+07	2.96758e+07	4.071e+07	1.83216e+07	1.17288e+07	1.18904e+07	1.90815e+07	1.72926e+07	2.23829e+07	1.79626e+07	2.26939e+07	2.71083	1.43874	3.75e-07	1	1.19615	up
Com_5074_neg	Xanthosine	C10 H12 N4 O6	284.076	4.596	283.069	No results	Full match	Full match	6.1027e+06	5.30027e+06	1.16353e+07	5.74211e+06	5.06466e+06	9.58689e+06	5.17749e+06	7.43859e+06	8.26449e+06	6.7567e+06	6.07912e+06	6.97138e+06	5.97965e+06	6.46846e+06	6.24132e+06	7.30867e+06	1.86758e+06	1.00954e+06	909970	1.17495e+06	4.10033e+06	3.13464e+06	3.2708e+06	5.11521e+06	2.67497	1.41952	0.00171334	0.992188	1.18101	up
Com_24_pos	Creatinine	C4 H7 N3 O	113.059	1.321	114.066	Full match	Full match	Full match	6491048795	8156886280	9351868624	8220548998	5307397119	5739572819	8980906651	9306753465	4713710752	8002678994	6184410719	8338570236	8654999369	7595993475	7461651275	8436024551	2639338961	1991161271	2295050203	2051395265	2474017091	3584183821	4817425829	4099472907	2.52469	1.33611	2.33e-05	0.992188	1.29521	up
Com_4947_pos	α-Aspartylphenylalanine	C13 H16 N2 O5	280.106	5.248	281.113	Full match	No results	Full match	8.4308e+06	8.15151e+06	1.02889e+07	6.07051e+06	5.01718e+06	6.33085e+06	7.85463e+06	8.44208e+06	7.24412e+06	1.08856e+07	9.91479e+06	8.2467e+06	1.13363e+07	8.09973e+06	8.20506e+06	9.41568e+06	2.82878e+06	2.69011e+06	2.73495e+06	3.03503e+06	3.6966e+06	3.88397e+06	5.16666e+06	4.27075e+06	2.36576	1.2423	9.97e-07	0.992188	1.30265	up
Com_210_neg	N-Acetyl-1-aspartylglutamic acid	C11 H16 N2 O8	304.091	2.463	303.084	Full match	Full match	Full match	5.15857e+08	3.61416e+08	6.12664e+08	5.89359e+08	4.98671e+08	2.97881e+08	1.87984e+08	4.07145e+08	3.31099e+08	7.17425e+08	3.85851e+08	3.10217e+08	2.58371e+08	2.62664e+08	3.653e+08	181656815	1.36607e+08	2.4377e+08	7.58008e+07	1.539e+08	248976183	2.41916e+08	1.73968e+08	106684676	2.27398	1.18522	0.00056278	0.953125	1.02786	up
Com_3586_pos	4-(cyclohexylmethyl)-6-(2-thienyl)-2,3-dihydropyridazin-3-one hydrate	C15 H18 N2 O S	296.099	5.074	297.107	Invalid mass	No results	No results	1.23191e+07	8.03344e+06	1.45961e+07	9.20647e+06	5.35708e+06	5.96029e+06	8.99349e+06	8.41213e+06	8.52338e+06	2.08474e+07	1.45444e+07	7.59666e+06	1.32948e+07	1.46929e+07	7.47463e+06	1.24223e+07	4.49938e+06	3.15308e+06	4.04196e+06	4.3363e+06	4.95094e+06	4.85595e+06	6.70662e+06	6.25957e+06	2.21982	1.15044	6.66e-06	0.96875	1.09877	up
Com_838_pos	2-Aminobenzenesulfonic acid	C6 H7 N O3 S	173.014	1.911	174.021	No results	No results	Full match	8.13164e+07	1.099e+08	1.31408e+08	9.04467e+07	1.08132e+08	8.72688e+07	1.17863e+08	1.36953e+08	6.49764e+07	8.87217e+07	1.03821e+08	1.35948e+08	1.26331e+08	7.81568e+07	9.82491e+07	6.04061e+07	6.47695e+07	5.9079e+07	2.05259e+07	4.11322e+07	6.13861e+07	5.29752e+07	3.30703e+07	5.16911e+07	2.10579	1.07436	0.000462178	0.984375	1.14787	up
Com_2210_pos	Metanephrine	C10 H15 N O3	197.105	5.617	215.139	No results	No results	Full match	1.79735e+07	1.7968e+07	2.85772e+07	1.39992e+07	1.38619e+07	1.5363e+07	2.36206e+07	2.20952e+07	1.06532e+07	3.42311e+07	2.20908e+07	1.42185e+07	2.24264e+07	1.82383e+07	1.64737e+07	3.57615e+07	1.49045e+07	9.8634e+06	1.74764e+07	7.53297e+06	3.52224e+06	7.26187e+06	1.09984e+07	6.74057e+06	2.09164	1.06463	0.00244579	0.914062	1.02108	up
Com_998_pos	Pyridoxamine	C8 H12 N2 O2	168.088	1.176	169.095	No results	Invalid mass	No results	6.3852e+07	8.55569e+07	9.4458e+07	5.03196e+07	8.25675e+07	1.21091e+08	1.75095e+08	7.46788e+07	4.80788e+07	7.54332e+07	7.6419e+07	109430645	1.23753e+08	5.19743e+07	9.17892e+07	7.53618e+07	3.90039e+07	3.77031e+07	4.74291e+07	2.74063e+07	4.78639e+07	5.39562e+07	4.82098e+07	3.43654e+07	2.08351	1.05902	8.29e-06	0.96875	1.07874	up
Com_268_pos	Acetyl-L-carnitine	C9 H17 N O4	203.116	1.346	204.123	Full match	Full match	Full match	2.04517e+08	4.95415e+08	1100160497	2.89508e+08	2.20744e+08	442774527	5.39849e+08	2.93525e+08	3.20267e+08	4.18764e+08	3.07088e+08	4.22554e+08	3.9096e+08	3.14998e+08	4.85621e+08	4.10395e+08	1.67974e+08	2.1529e+08	1.43918e+08	1.95516e+08	1.80445e+08	3.21977e+08	1.98903e+08	1.82938e+08	2.07134	1.05057	3.78e-05	0.9375	1.00995	up
Com_1192_pos	3-Acetyl-2,5-dimethylfuran	C8 H10 O2	138.066	5.239	139.073	No results	Invalid mass	No results	1.6515e+07	1.69881e+07	2.31306e+07	1.64913e+07	1.52879e+07	1.37918e+07	1.88061e+07	1.96807e+07	8.90779e+06	1.32174e+07	1.89544e+07	1.90208e+07	1.62296e+07	1.22105e+07	1.55892e+07	1.78344e+07	3.28406e+06	3.6693e+07	2.88158e+06	2.78694e+06	2.19241e+06	8.55388e+06	3.68809e+06	6.67097e+06	1.96743	0.976311	0.00935188	0.875	1.04986	up
Com_1123_neg	trans-2-Butene-1,4-dicarboxylic Acid	C6 H8 O4	144.042	5.185	143.035	No results	No results	Full match	5.09941e+07	3.75915e+07	5.06791e+07	4.29524e+07	3.35253e+07	3.58285e+07	4.12508e+07	3.38735e+07	3.9094e+07	4.42952e+07	4.12526e+07	3.51732e+07	4.98603e+07	7.2118e+07	4.68193e+07	4.99152e+07	3.39086e+07	6.17186e+06	1.13409e+07	2.89279e+07	2.70446e+07	3.58015e+07	1.14901e+07	2.46384e+07	1.96634	0.975513	0.00887497	0.960938	1.03967	up
Com_1864_pos	Isoquinoline	C9 H7 N	129.058	5.101	130.065	Full match	No results	No results	1.80671e+07	4.13828e+07	3.89333e+07	3.10402e+07	2.71299e+07	2.44233e+07	3.00325e+07	3.58926e+07	1.48697e+07	4.23713e+07	2.54722e+07	3.65139e+07	3.34752e+07	1.6577e+07	2.33744e+07	4.12728e+07	1.49835e+07	1.89154e+07	1.32035e+07	1.07831e+07	1.56345e+07	1.90976e+07	1.90831e+07	2.00908e+07	1.8242	0.867264	6.72e-05	0.890625	1.01961	up
Com_16_pos	L-Phenylalanine	C9 H11 N O2	165.079	4.815	166.086	Full match	Full match	Full match	4212403004	9494999252	7344058807	4840117631	5109768604	5115774490	6994610153	7539107768	3805331186	8579447814	5184067498	6415339303	6461545242	4234241634	6759796599	8845013202	4157839636	1624850622	3205885381	2913631186	2986795036	3619183727	5200604274	4386974987	1.79628	0.845011	0.00140569	0.914062	1.03687	up
Com_597_neg	D-Ribose	C5 H10 O5	150.053	1.306	149.046	No results	No results	Full match	105415582	6.25942e+07	7.84082e+07	8.39749e+07	1.08469e+08	5.51174e+07	6.88811e+07	1.25402e+08	8.79065e+07	9.73244e+07	6.87703e+07	1.28046e+08	9.77944e+07	9.6095e+07	8.48336e+07	1.25269e+08	4.05705e+07	3.8844e+07	4.20626e+07	4.57558e+07	6.24266e+07	5.19982e+07	7.61614e+07	6.84215e+07	1.72942	0.790291	0.000218074	0.945312	1.07078	up
Com_419_neg	D-Glucarate	C6 H10 O8	210.038	1.56	209.03	No results	No results	Full match	8.25924e+07	9.37003e+07	7.25556e+07	6.59243e+07	6.57445e+07	5.31556e+07	3.87213e+07	6.109e+07	7.23246e+07	6.05536e+07	5.69718e+07	7.34253e+07	6.93392e+07	6.83887e+07	4.53891e+07	5.42617e+07	2.33096e+07	1.99817e+07	2.64733e+07	1.27114e+08	2.68813e+07	2.99101e+07	2.48153e+07	2.28637e+07	1.71585	0.77892	0.00941252	0.875	1.01194	up
Com_1019_neg	δ-Ribono-1,4-lactone	C5 H8 O5	148.037	2.069	147.03	No results	Full match	Full match	1.79417e+07	1.81113e+07	2.33412e+07	2.30066e+07	1.7177e+07	1.76118e+07	1.60707e+07	1.88814e+07	1.47421e+07	1.65957e+07	1.33225e+07	1.42667e+07	1.70546e+07	2.65339e+07	1.32879e+07	1.5145e+07	2.77687e+07	2.07351e+07	1.79588e+07	2.90161e+07	2.2783e+07	4.19507e+07	3.06048e+07	2.94368e+07	0.642645	-0.637905	0.00179331	0.914062	1.02958	down
Com_2101_neg	Asp-Phe methyl ester	C14 H18 N2 O5	294.122	5.277	293.114	No results	No results	Full match	4.8203e+06	1.18511e+07	7.91276e+06	1.04436e+07	6.13086e+06	7.66229e+06	6.13649e+06	1.03367e+07	8.02428e+06	9.09238e+06	5.35759e+06	7.54714e+06	6.1992e+06	7.70495e+06	7.8509e+06	9.0258e+06	9.91425e+06	1.36716e+07	7.94035e+06	1.03146e+07	1.64537e+07	1.56335e+07	1.65911e+07	1.43872e+07	0.600996	-0.734574	0.000738059	0.90625	1.04568	down
Com_49_neg	Stearic acid	C18 H36 O2	284.271	11.05	283.264	Full match	Full match	Full match	3.14977e+08	2.45302e+08	2.13278e+08	3.71789e+08	244545021	4.64575e+08	5.38014e+08	3.34814e+08	5.66632e+08	4.47258e+08	2.36504e+08	4.84284e+08	5.27755e+08	6.98802e+08	8.03937e+08	3.67425e+08	7.62328e+08	8.42229e+08	1060275138	7.63448e+08	9.0795e+08	5.67552e+08	7.93512e+08	9.03534e+08	0.519624	-0.944461	4.93e-06	0.960938	1.04585	down
Com_811_pos	7-(2-hydroxypropan-2-yl)-1,4a-dimethyl-decahydronaphthalen-1-ol	C15 H28 O2	257.235	8.129	258.243	Invalid mass	No results	No results	2.3492e+07	2.49941e+07	2.87639e+07	2.71595e+07	1.54992e+07	2.3388e+07	2.70166e+07	4.01332e+07	1.83589e+07	2.8294e+07	2.38177e+07	3.34358e+07	2.68163e+07	2.61764e+07	2.63385e+07	2.70972e+07	6.5072e+07	5.67608e+07	84631567	4.74916e+07	4.45499e+07	4.97705e+07	5.74202e+07	4.75073e+07	0.46423	-1.10709	7.3e-07	1	1.27778	down
Com_5198_pos	(±)13-HpODE	C18 H32 O4	334.212	8.26	335.219	Invalid mass	No results	No results	881198	1.2424e+06	1.36596e+06	811876	967138	952162	1.17808e+06	1.396e+06	851899	755086	952456	1.2548e+06	931627	833655	932815	967316	1.11467e+06	1.47253e+06	2.43746e+06	3.81472e+06	2.10555e+06	1.97894e+06	3.26071e+06	3.38125e+06	0.41589	-1.26573	0.000727784	0.960938	1.20577	down
Com_585_neg	Deoxyribose 5-Phosphate	C5 H11 O7 P	214.024	1.461	213.017	No results	No results	Full match	1.54376e+07	1.47995e+07	1.06924e+07	1.68504e+07	1.44293e+07	1.90356e+07	1.5142e+07	1.43043e+07	1.3854e+07	1.56807e+07	1.61874e+07	1.98363e+07	1.59388e+07	9.07777e+06	1.34099e+07	1.72263e+07	3.66468e+07	2.92426e+07	2.77657e+07	1.68703e+07	2.19981e+07	43068770	5.13952e+07	8.57319e+07	0.386772	-1.37045	0.00191485	0.976562	1.15771	down
Com_2350_pos	Tyramine	C8 H11 N O	137.084	5.33	138.091	No results	No results	Full match	1.50964e+06	5.41149e+06	1.10032e+06	1.45074e+07	961005	1.02223e+06	1.90714e+06	3.32295e+06	4.10547e+06	2.58255e+06	1.17386e+06	1.77164e+06	1.45644e+06	1.77056e+06	1.60762e+06	1.72655e+06	1.35303e+07	1.14769e+07	8.39632e+06	6.99273e+06	5.56091e+06	1.04407e+07	1.13148e+07	6.88849e+06	0.307883	-1.69955	5.78e-07	0.9375	1.11223	down
Com_1832_neg	FAHFA (18:0/20:2)	C38 H70 O4	590.525	11.05	589.517	No results	Full match	No results	1.89344e+06	1.14489e+06	1.57007e+06	2.75931e+06	1.11974e+06	4.74231e+06	6.47587e+06	2.79664e+06	7.31455e+06	4.66065e+06	705588	4.12414e+06	5.99815e+06	9.35113e+06	1.17023e+07	2.03771e+06	1.39546e+07	1.48748e+07	1.99382e+07	1.41989e+07	1.63779e+07	9.96971e+06	1.50972e+07	1.52212e+07	0.285861	-1.80662	1.5e-06	0.992188	1.07899	down
Com_5437_pos	N-Oleoyl Glycine	C20 H37 N O3	339.277	6.942	340.285	No results	No results	Full match	279042	504998	525682	391689	387522	343039	619590	803091	784709	1.31105e+06	375498	646869	738352	950453	780950	558628	1.45756e+06	1.12559e+06	1.96417e+06	3.28446e+06	1.54916e+06	1.31054e+06	4.23478e+06	3.30089e+06	0.274348	-1.86592	4.52e-05	0.984375	1.20064	down
Com_4339_neg	2-(Dimethylamino)Guanosine	C12 H17 N5 O5	311.123	4.902	310.116	No results	No results	Full match	1.64699e+06	970975	1.39116e+06	784959	560002	728238	1.16874e+06	1.56437e+06	1.4961e+06	1.00897e+06	1.12261e+06	956604	1.74144e+06	993868	1.92094e+06	1.37522e+06	3.4221e+06	4.36594e+06	2.28392e+06	4.10638e+06	5.22652e+06	4.19755e+06	6.02341e+06	5.91179e+06	0.273389	-1.87097	1.27e-07	1	1.31085	down
Com_2864_neg	N-Acetyl-Asp-Glu	C11 H16 N2 O8	304.09	1.406	303.083	No results	No results	Full match	1.73384e+06	1.80978e+06	1.70582e+06	1.70111e+06	2.29776e+06	1.48789e+06	2.27099e+06	2.38702e+06	1.6462e+06	2.22848e+06	1.94708e+06	2.03648e+06	2.46288e+06	2.15257e+06	2.32551e+06	1.85198e+06	6.96043e+06	1.11458e+07	4.40853e+06	7.55535e+06	1.17969e+07	1.02707e+07	9.50773e+06	6.14621e+06	0.236352	-2.08099	2.19e-06	1	1.39444	down
Com_2774_neg	LPC 18:1	C26 H52 N O7 P	585.364	9.226	584.358	No results	Invalid mass	No results	555222	402363	355186	935003	358760	519639	405646	4.01681e+06	713958	366325	432924	1.37563e+06	393499	1.5888e+06	1.00339e+07	413353	6.94872e+06	1.52384e+06	2.18783e+06	6.18823e+06	1.30446e+07	6.32089e+06	7.00902e+06	7.11571e+06	0.227131	-2.1384	2.06e-05	0.921875	1.07618	down
Com_356_pos	octadec-9-ynoic acid	C18 H32 O2	262.23	9.157	263.237	Invalid mass	No results	No results	2.38449e+07	2.89302e+07	3.06611e+07	2.36743e+07	2.15161e+07	2.064e+07	2.89311e+07	3.95568e+07	1.89999e+07	3.85756e+07	2.94995e+07	3.46603e+07	3.13555e+07	31788079	5.20388e+07	3.27872e+07	1.63336e+08	1.2569e+08	2.46664e+08	1.02182e+08	1.03188e+08	1.17744e+08	1.59289e+08	1.44084e+08	0.209718	-2.25347	1.16e-08	1	1.3827	down
Com_1373_pos	N,N-Diethylethanolamine	C6 H15 N O	117.115	1.363	118.123	Full match	Full match	No results	1.39136e+06	880258	1.976e+06	4.0776e+06	1.67362e+06	2.34995e+06	1.67848e+06	9.34769e+06	1.12819e+06	1.89338e+06	1.29776e+06	3.86359e+06	1.24704e+06	2.01728e+06	4.68419e+06	9.45463e+06	3.06003e+07	1.59808e+07	1.72629e+07	1.34741e+07	9.26191e+06	1.31225e+07	7.36469e+06	9.66895e+06	0.209708	-2.25355	3.58e-07	0.96875	1.17354	down
Com_30_pos	2-Amino-1,3-octadecanediol	C18 H39 N O2	301.298	6.459	302.305	Full match	Full match	Full match	3.26736e+08	3.85864e+08	597935371	5.79059e+08	2.00115e+08	4.60521e+08	4.24402e+08	8.70268e+08	3.18185e+08	6.74361e+08	4.1819e+08	8.15563e+08	3.56723e+08	7.76831e+08	5.24375e+08	4.71149e+08	2985612849	2839718913	3757583236	2660614450	2798586428	2787930829	2831697449	2784360932	0.174875	-2.5156	5.78e-13	1	1.37669	down
Com_2254_pos	(3-Methoxy-4-hydroxyphenyl)ethylene glycol sulfate	C9 H12 O7 S	264.03	5.596	265.037	No results	No results	Full match	2.37546e+06	1.64659e+06	1.64124e+06	883914	1.13223e+06	2.97378e+06	617250	1.95572e+06	1.30153e+06	983224	1.74116e+06	1.22675e+06	1.23626e+06	1.44294e+06	1.97655e+06	2.56963e+06	1.00404e+07	9.15587e+06	1.80972e+07	1.2259e+07	4.77277e+06	7.46665e+06	1.55989e+07	3.52408e+06	0.158835	-2.6544	6.83e-06	1	1.29449	down
Com_2522_pos	KPH	C17 H28 N6 O4	362.207	6.946	363.214	Invalid mass	Invalid mass	No results	637300	717406	980800	764870	511936	524293	1.02591e+06	1.22208e+06	561330	843989	601737	890433	2.60833e+06	1.02524e+06	901253	817838	2.73047e+06	2.21136e+06	3.46241e+06	8.59414e+06	5.62978e+06	3.78748e+06	1.52159e+07	4.93763e+06	0.157129	-2.66998	3.2e-05	0.992188	1.29184	down
Com_1807_pos	Eicosapentaenoic acid	C20 H30 O2	308.233	9.016	309.24	Invalid mass	No results	No results	1.24328e+06	886138	1.20865e+06	1.10767e+06	883987	581784	1.00828e+06	1.0419e+06	2.61124e+06	2.64723e+06	799897	1.14893e+06	4.61315e+06	4.73865e+06	856269	775109	2.00801e+07	1.46155e+07	2.07853e+07	5.40046e+06	4.24545e+06	7.2613e+06	1.59886e+07	4.69701e+06	0.140492	-2.83144	7.97e-06	0.976562	1.22416	down
Com_3_neg	D-(+)-Mannose	C6 H12 O6	180.064	1.293	179.056	Full match	Full match	Full match	5.45938e+08	609269312	5.16849e+08	6.50456e+08	6.33131e+08	6.97143e+08	6.88585e+08	5.61265e+08	585739342	5.97595e+08	5.03925e+08	6.70105e+08	7.36774e+08	4.31848e+08	6.20532e+08	6.83561e+08	3247161132	3933177004	10808808575	3571816222	3510593120	4648474192	5501904869	2526099084	0.128917	-2.95549	2.46e-06	1	1.409	down
Com_1243_neg	LPE 20:4	C25 H44 N O7 P	501.285	8.796	500.278	No results	Full match	No results	3.04359e+06	2.41624e+06	2.55991e+06	2.80763e+06	2.13586e+06	2.35472e+06	2.19513e+06	2.72398e+06	2.26206e+06	2.38077e+06	2.47523e+06	2.38904e+06	1.94362e+06	3.5138e+06	3.39511e+06	2.43846e+06	1.83664e+07	4.85375e+06	1.32324e+07	1.97733e+07	3.50712e+07	2.40737e+07	2.52568e+07	1.94573e+07	0.128167	-2.9639	2.54e-05	1	1.37822	down
Com_1675_neg	Tetradecanedioic acid	C14 H26 O4	258.183	6.233	257.176	No results	No results	Full match	1.34012e+06	1.65801e+06	1.92705e+06	1.49064e+06	914273	6.33979e+06	1.54495e+06	2.30601e+06	1.40631e+06	1.91301e+06	1.40608e+06	1.55811e+06	1.60183e+06	2.02591e+06	2.10347e+06	1.39633e+06	1.72946e+07	1.86203e+07	2.23678e+07	1.41679e+07	1.89324e+07	1.44562e+07	1.00849e+07	8.97222e+06	0.12383	-3.01356	4.29e-11	1	1.37767	down
Com_1633_pos	2-{2-[4-(tert-butyl)phenyl]-4-hydroxy-1,3-thiazol-5-yl}acetic acid	C15 H17 N O3 S	291.095	1.368	292.103	Invalid mass	No results	No results	1.59757e+06	2.78896e+06	931130	2.48556e+06	1.08023e+06	1.01936e+06	2.35943e+06	1.65045e+06	1.832e+06	2.86983e+06	1.66763e+06	3.98826e+06	3.82958e+06	816478	1.07779e+06	4.31116e+06	2.33214e+07	6.51819e+06	1.48488e+07	2.31186e+07	2.42843e+07	2.53888e+07	7.66666e+06	1.94856e+07	0.118595	-3.07588	2.37e-07	1	1.3121	down
Com_2094_pos	2-hydroxy-6-[(8Z,11Z)-pentadeca-8,11,14-trien-1-yl]benzoic acid	C22 H30 O3	324.204	9.886	325.211	Invalid mass	No results	No results	718213	898594	2.35795e+06	718086	548118	586609	843472	1.82507e+06	1.22281e+06	1.87732e+06	2.43059e+06	1.15095e+06	796667	952263	2.11747e+06	2.45331e+06	1.48559e+07	1.30718e+07	1.74384e+07	1.03521e+07	1.27685e+07	8.9582e+06	2.03778e+07	1.15179e+07	0.0983053	-3.34659	6.8e-13	1	1.37035	down
Com_689_pos	4-Hydroxybenzoic acid	C7 H6 O3	138.032	7.484	121.028	No results	No results	Full match	2.40818e+06	4.01603e+06	3.56058e+06	3.02954e+06	2.22448e+06	3.38582e+06	1.2776e+07	3.95151e+06	2.00524e+06	2.29421e+06	2.89678e+06	4.62823e+06	2.83792e+06	1.70896e+06	2.61643e+06	2.41876e+06	8.42451e+07	5.56868e+07	7.2981e+07	1.32922e+07	8.47972e+06	1.75948e+07	3.22506e+07	1.38515e+07	0.0951109	-3.39425	9.73e-05	0.992188	1.2657	down
Com_3040_pos	cis-gondoic acid	C20 H38 O2	310.287	10.538	311.294	No results	No results	Full match	349388	515583	583810	502419	266697	251732	578113	400407	212255	316478	339139	1.10788e+06	394325	268124	382396	488395	7.34246e+06	6.12684e+06	1.12801e+07	2.46327e+06	2.10001e+06	4.08581e+06	5.78157e+06	2.57584e+06	0.0833073	-3.58541	8.95e-07	1	1.3601	down
Com_1920_pos	N-P-Coumaroyl Spermidine	C16 H25 N3 O2	291.195	6.321	292.202	No results	No results	Full match	372476	370829	2.26253e+06	2.88154e+06	404227	660122	588973	815927	350195	606807	874408	661396	641112	664585	946551	889939	1.05221e+07	9.55032e+06	2.30241e+07	1.16791e+07	7.94239e+06	4.70109e+06	1.20113e+07	1.05161e+07	0.0777776	-3.6845	2.63e-10	1	1.35379	down
Com_269_pos	N-Desmethyltramadol	C15 H23 N O2	267.181	6.268	268.188	Invalid mass	No results	No results	2.71673e+07	2.42557e+06	388733	7.4591e+07	1.11857e+07	416002	1.02678e+06	8.06995e+06	3.9484e+06	2.90732e+07	8.0342e+06	1.50977e+07	3.90786e+06	2.59073e+06	9.73613e+06	1.67574e+07	2.61698e+08	1.924e+08	6.8709e+07	1.40084e+08	2.13258e+08	2.80937e+08	1.46578e+08	146610162	0.0739228	-3.75784	7.95e-08	0.992188	1.16721	down
Com_206_pos	Tetranor-12(S)-HETE	C16 H26 O3	248.175	7.014	249.183	Invalid mass	No results	No results	1.07634e+07	6.52825e+06	1.13282e+07	1.34377e+07	3.90806e+06	5.58208e+06	6.95236e+06	1.12167e+07	5.26315e+06	1.97295e+07	6.90955e+06	8.52694e+06	1.51208e+07	2.89261e+07	9.32976e+06	8.46365e+06	3.41828e+08	2.58734e+08	3.84024e+08	2.59061e+07	1.42513e+07	7.29344e+07	1.1987e+08	3.10444e+07	0.068872	-3.85994	0.00129581	0.96875	1.16822	down
Com_1217_pos	Stearoyl Ethanolamide	C20 H41 N O2	327.314	6.914	328.321	Full match	Partial match	No results	1.20324e+06	1.18496e+06	2.0231e+06	1.77357e+06	627660	1.84621e+06	1.98834e+06	2.92289e+06	969323	2.71038e+06	1.17809e+06	2.86081e+06	1.84868e+06	2.88648e+06	2.39431e+06	1.8298e+06	3.64199e+07	3.23163e+07	3.2975e+07	2.2464e+07	3.08959e+07	2.7194e+07	2.9182e+07	2.73295e+07	0.0633392	-3.98076	4.63e-16	1	1.41779	down
Com_670_pos	11-Deoxy prostaglandin F1α	C20 H36 O4	362.243	9.817	363.25	Invalid mass	No results	No results	964936	2.0958e+06	1.54375e+06	2.67658e+06	809948	1.63878e+06	1.44681e+06	3.77143e+06	1.0838e+06	2.55771e+06	916612	3.29461e+06	1.36172e+06	1.35479e+06	1.95695e+06	1.62795e+06	8.66338e+07	6.13444e+07	7.53819e+07	9.52118e+06	7.33339e+06	1.82521e+07	3.45414e+07	1.20682e+07	0.0476965	-4.38997	4.58e-05	1	1.3145	down
Com_926_pos	8-Aminooctanoic acid	C8 H17 N O2	159.126	5.478	142.123	No results	No results	Full match	1.59123e+06	2.1225e+06	1.44134e+06	1.98675e+06	2.1881e+06	1.10708e+06	2.52064e+06	2.00947e+06	2.54939e+06	1.50548e+06	1.92576e+06	1.99464e+06	2.61179e+06	1.08016e+06	1.65183e+06	1.57032e+06	5.37493e+07	36238602	4.65566e+07	3.27255e+07	50507187	3.77968e+07	42806525	3.78452e+07	0.0441369	-4.50187	1.79e-19	1	1.44814	down
Com_198_pos	Methyl palmitate	C17 H34 O2	287.282	6.272	288.289	Invalid mass	Invalid mass	No results	1.64154e+06	1.75205e+06	1.96683e+06	2.19206e+06	1.23854e+06	1.3122e+07	1.56728e+07	2.48328e+06	1.09222e+06	3.00126e+07	1.61646e+06	1.28593e+07	1.21571e+07	1.74263e+07	1.42098e+07	1.91069e+07	3.49895e+08	2.6417e+08	2.16877e+08	2.48638e+08	3.61869e+08	2.03687e+08	1.20782e+08	1.75227e+08	0.0382634	-4.70789	3.03e-10	1	1.29104	down
Com_85_pos	2-Amino-1,3,4-octadecanetriol	C18 H39 N O3	317.293	6.093	318.3	Full match	No results	No results	4.17912e+06	1.50717e+06	6.36893e+06	3.39789e+06	6.39737e+06	5.16131e+06	4.35337e+06	6.74427e+06	2.50247e+06	9.88315e+07	1.47525e+06	2.80312e+06	4.43754e+06	8.27514e+07	5.81162e+06	748862	2.05472e+08	2.05526e+08	2.91709e+08	7.54934e+08	9.18514e+08	7.01135e+08	2.60454e+08	2.21436e+08	0.0333604	-4.90572	2.43e-10	1	1.29606	down
Com_9_neg	3-Hydroxybutyric acid	C4 H8 O3	104.047	2.213	103.04	Full match	Full match	Full match	7.18931e+07	6.66756e+07	5.86424e+07	7.11562e+07	3.81092e+07	1.58752e+08	8.82418e+07	2.64634e+07	105176937	2.98591e+07	4.5072e+07	1.07601e+08	3.16539e+07	3.00001e+07	2.7539e+07	3.24781e+07	2063560898	3955298605	1809277490	1907177341	1542504070	2487623810	7.15482e+08	5.75799e+08	0.0328529	-4.92784	1.07e-08	1	1.38188	down
Com_623_pos	D-Sphingosine	C18 H37 N O2	299.282	6.499	300.29	Full match	Full match	Full match	1.13662e+06	3.02817e+06	1.62922e+06	3.03899e+06	793060	1.54352e+06	1.79169e+06	4.76194e+06	4.19965e+06	1.42897e+06	1.7139e+06	2.81575e+06	1.64647e+06	2.43266e+06	9.30296e+06	1.48805e+06	9.51872e+07	8.83102e+07	1.0058e+08	6.77015e+07	7.74107e+07	7.2083e+07	9.11038e+07	7.93242e+07	0.0318234	-4.97377	1.27e-14	1	1.40934	down
Com_1763_pos	N-Methyldioctylamine	C17 H37 N	255.293	6.94	256.3	Full match	No results	No results	188152	257911	319190	323704	200915	256944	350367	563392	288427	912657	327870	507448	365299	2.19106e+06	529605	518165	2.07569e+07	1.64446e+07	2.28091e+07	1.48582e+07	1.58471e+07	1.36533e+07	1.60107e+07	1.23309e+07	0.0305217	-5.03402	1.38e-15	1	1.41052	down
Com_225_pos	Stearamide	C18 H37 N O	283.287	10.346	284.295	Full match	Full match	No results	6.84874e+06	6.27257e+06	2.48574e+06	8.8405e+06	3.07325e+06	2.5722e+06	3.64208e+06	1.71662e+07	6.55028e+06	1.09154e+07	3.81216e+06	1.11728e+07	2.29032e+06	1.16638e+07	5.19806e+06	7.56413e+06	2.6617e+08	2.34023e+08	3.96998e+08	2.28689e+08	2.39934e+08	2.071e+08	2.28002e+08	265425303	0.0266336	-5.23061	1.67e-15	1	1.41027	down
Com_487_pos	(1R,2R)-trans-N-Boc-1,2-cyclohexanediamine	C11 H22 N2 O2	214.168	5.874	215.176	No results	No results	Full match	2.11405e+06	1.93228e+06	1.60253e+06	2.03435e+06	1.08248e+06	8.22219e+06	4.31558e+06	1.5426e+06	4.21937e+06	1.52404e+06	1.98107e+06	1.37462e+06	1.97788e+06	1.91788e+06	2.57976e+06	1.62178e+06	1.3181e+08	1.17174e+08	1.16488e+08	8.18632e+07	9.49833e+07	9.06558e+07	1.09014e+08	9.20141e+07	0.0240062	-5.38045	2.09e-17	1	1.42877	down
Com_72_pos	Terephthalic Acid	C8 H6 O4	166.027	7.484	149.023	No results	No results	Full match	5.99231e+06	5.23538e+06	1.27287e+07	6.25836e+06	3.77895e+06	4.75293e+06	7.80551e+06	1.09172e+07	3.66697e+06	9.30593e+06	4.42348e+06	5.87187e+06	6.06962e+06	8.64939e+06	5.27684e+06	6.80513e+06	9.81648e+08	7.12686e+08	9.50134e+08	1.61754e+08	9.65704e+07	2.16797e+08	4.13834e+08	161647420	0.0145516	-6.10268	1.85e-06	1	1.40293	down
Com_764_pos	4-oxo-5-phenylpentanoic acid	C11 H12 O3	209.103	5.779	210.11	Invalid mass	No results	No results	395369	390378	566837	1.21617e+06	374579	401836	584394	945014	242944	599525	539280	601604	1.01374e+06	655640	829135	449562	7.23909e+07	6.56312e+07	6.36825e+07	2.23536e+07	2.35448e+07	3.39617e+07	6.48275e+07	2.08019e+07	0.0133526	-6.22673	5.27e-10	1	1.431	down
Com_111_pos	2-Hydroxycinnamic acid	C9 H8 O3	164.047	2.3	165.055	No results	Full match	Full match	4.20623e+06	1.51418e+06	1.7371e+06	1.6888e+06	1.25965e+06	1.81174e+06	9.56561e+06	8.16445e+06	4.32942e+06	2.21124e+06	2.61145e+06	4.06126e+06	2.80302e+06	2.41851e+06	1.45595e+07	3.77673e+06	487619509	5.35098e+08	5.66467e+08	322866782	5.34299e+08	7.49567e+08	6.62266e+08	6.72265e+08	0.00736338	-7.08542	2.11e-17	1	1.42711	down
Com_130_pos	1,2-dihydroxyheptadec-16-yn-4-yl acetate	C19 H34 O4	308.235	9.605	309.242	Invalid mass	Invalid mass	No results	444471	660643	3.15648e+06	709327	735857	829577	729791	2.12855e+06	697389	1.11829e+06	776081	1.6449e+06	1.11744e+06	1.21836e+06	1.40897e+06	1.5956e+06	3.56457e+07	3.09874e+07	9.42029e+07	1.52364e+08	146914352	9.11902e+07	6.72849e+08	130077907	0.0070046	-7.15748	4.23e-07	1	1.4118	down
Com_64_pos	Hexadecanamide	C16 H33 N O	255.256	9.505	256.263	Full match	Full match	No results	4.0092e+06	9.26283e+06	3.58892e+06	1.10169e+07	5.86097e+06	2.89443e+06	3.67365e+06	1.84084e+07	5.97551e+06	7.87947e+06	7.18369e+06	1.33632e+07	2.76306e+06	1.0596e+07	4.42082e+06	5.10471e+06	1248687919	9.74668e+08	1650264783	8.45336e+08	7.55009e+08	9.65415e+08	1201920318	9.24775e+08	0.006771	-7.20642	1.75e-19	1	1.4391	down
Com_83_pos	5-(6-hydroxy-6-methyloctyl)-2,5-dihydrofuran-2-one	C13 H22 O3	243.183	6.225	244.191	Invalid mass	No results	No results	1.65859e+06	1.87318e+06	2.01492e+06	1.69303e+06	1.21968e+06	1.1585e+06	1.40488e+06	7.33018e+06	3.79888e+06	1.28542e+06	1.70939e+06	2.91222e+06	1.27922e+06	1.11313e+06	1.12373e+07	1.61155e+06	8.29169e+08	8.12449e+08	1104973824	5.33111e+08	7.51722e+08	6.66692e+08	5.31359e+08	4.85399e+08	0.00378837	-8.04421	4.39e-19	1	1.43684	down
Com_174_pos	4-Methyl-2-pentanone	C6 H12 O	100.089	5.512	101.096	No results	No results	Full match	3.44472e+06	8.03229e+06	90068.7	12329.7	31550.1	168694	30511	45032.9	10327.5	71978.4	123854	91173.1	922328	1998.46	496006	27975.8	2.10036e+08	1.75767e+08	4.95418e+08	1.84591e+08	2.2998e+08	219132225	2.02826e+08	1.99185e+08	0.00354755	-8.13896	1.41e-10	1	1.33052	down
Com_35_pos	Oleamide	C18 H35 N O	281.272	9.721	282.279	Full match	Full match	No results	2.82274e+06	5.05484e+06	4.39046e+06	3.68423e+06	3.41878e+07	3.15035e+06	4.24099e+06	5.1343e+06	2.45701e+06	3.26433e+06	3.31926e+06	5.43163e+06	6.54316e+06	2.69541e+06	4.34671e+06	3.78759e+06	1879874403	1336697284	2743807080	1380005466	1261352644	1458444542	1887363681	1982196026	0.00339241	-8.20347	3.54e-20	1	1.44295	down
