# Supplementary material for: Liquid chromatography coupled to mass spectrometry metabolomic analysis of cerebrospinal fluid revealed the metabolic characteristics of moyamoya disease
Source: Front Neurol. 2024 Feb 15;15:1298385. doi: 10.3389/fneur.2024.1298385 (PMC10902010; doi:10.3389/fneur.2024.1298385)
Supplement: Supplementary file 2 [file Data_Sheet_2.ZIP]

Archive with 13 entries (12 files):
- Supplementary data 2:The most enriched pathway terms of MMD.vs.Ctl_all/
- Supplementary data 2:The most enriched pathway terms of MMD.vs.Ctl_all/00130.png
- Supplementary data 2:The most enriched pathway terms of MMD.vs.Ctl_all/00230.png
- Supplementary data 2:The most enriched pathway terms of MMD.vs.Ctl_all/00232.png
- Supplementary data 2:The most enriched pathway terms of MMD.vs.Ctl_all/00240.png
- Supplementary data 2:The most enriched pathway terms of MMD.vs.Ctl_all/00360.png
- Supplementary data 2:The most enriched pathway terms of MMD.vs.Ctl_all/00400.png
- Supplementary data 2:The most enriched pathway terms of MMD.vs.Ctl_all/01100.png
- Supplementary data 2:The most enriched pathway terms of MMD.vs.Ctl_all/02010.png
- Supplementary data 2:The most enriched pathway terms of MMD.vs.Ctl_all/04913.png
- Supplementary data 2:The most enriched pathway terms of MMD.vs.Ctl_all/04925.png
- Supplementary data 2:The most enriched pathway terms of MMD.vs.Ctl_all/Supplementary data 2:The most enriched pathway terms of MMD.vs.Ctl_all.xlsx
- Supplementary data 2:The most enriched pathway terms of MMD.vs.Ctl_all/desktop.ini
