# Supplementary material for: Liquid chromatography coupled to mass spectrometry metabolomic analysis of cerebrospinal fluid revealed the metabolic characteristics of moyamoya disease
Source: Front Neurol. 2024 Feb 15;15:1298385. doi: 10.3389/fneur.2024.1298385 (PMC10902010; doi:10.3389/fneur.2024.1298385)
Supplement: Supplementary file 2 [file Data_Sheet_2.ZIP › Supplementary data 2:The most enriched pathway terms of MMD.vs.Ctl_all/Supplementary data 2:The most enriched pathway terms of MMD.vs.Ctl_all.xlsx]

## Sheet: Sheet1
MapID	MapTitle	Pvalue	AdjustedPv	x	y	n	N	EnrichDirect	GeneIDs
map00230	Purine metabolism	0.241615	1	3	3	37	70	Over	Com_222_pos Com_229_neg Com_5074_neg
map01100	Metabolic pathways	0.40316	1	28	49	37	70	Over	Com_1069_neg Com_112_pos Com_133_pos Com_1367_pos Com_1483_pos Com_16_pos Com_1895_neg Com_222_pos Com_229_neg Com_24_pos Com_293_neg Com_2971_pos Com_3079_neg Com_3432_pos Com_3704_pos Com_419_neg Com_4600_neg Com_502_neg Com_5074_neg Com_5422_pos Com_5682_neg Com_5717_neg Com_6389_pos Com_689_pos Com_7115_pos Com_72_pos Com_8439_neg Com_998_pos
map00130	Ubiquinone and other terpenoid-quinone biosynthesis	0.49441	1	2	2	37	70	Over	Com_133_pos Com_689_pos
map00240	Pyrimidine metabolism	0.49441	1	2	2	37	70	Over	Com_293_neg Com_5422_pos
map04925	Aldosterone synthesis and secretion	0.49441	1	2	2	37	70	Over	Com_1069_neg Com_8351_pos
map00400	Phenylalanine, tyrosine and tryptophan biosynthesis	0.61648	1	3	4	37	70	Over	Com_133_pos Com_16_pos Com_4600_neg
map04913	Ovarian steroidogenesis	0.61648	1	3	4	37	70	Over	Com_1069_neg Com_6389_pos Com_8351_pos
map00232	Caffeine metabolism	0.676675	1	4	6	37	70	Over	Com_1367_pos Com_229_neg Com_4239_pos Com_5074_neg
map00360	Phenylalanine metabolism	0.676675	1	4	6	37	70	Over	Com_133_pos Com_16_pos Com_4600_neg Com_689_pos
map02010	ABC transporters	0.676675	1	4	6	37	70	Over	Com_112_pos Com_16_pos Com_5682_neg Com_597_neg
